# Supplementary material for: Development of the BioHybrid Assay: Combining Primary Human Vascular Smooth Muscle Cells and Blood to Measure Vascular Calcification Propensity
Source: Cells. 2021 Aug 16;10(8):2097. doi: 10.3390/cells10082097 (PMC8391733; doi:10.3390/cells10082097)
Supplement: Supplementary file 1 [file cells-10-02097-s001.zip]

Archive with 1 entries (1 files):
- cells-1313675-supplementary.pdf
